# Supplementary material for: Loxl2 and Loxl3 Paralogues Play Redundant Roles during Mouse Development
Source: Int J Mol Sci. 2022 May 20;23(10):5730. doi: 10.3390/ijms23105730 (PMC9144032; doi:10.3390/ijms23105730)
Supplement: Supplementary file 1 [file ijms-23-05730-s001.zip]

Archive with 1 entries (1 files):
- ijms-1725568-supplementary.mp4
